# Supplementary material for: SINEs as Potential Expression Cassettes: Impact of Deletions and Insertions on Polyadenylation and Lifetime of B2 and Ves SINE Transcripts Generated by RNA Polymerase III
Source: Int J Mol Sci. 2023 Sep 27;24(19):14600. doi: 10.3390/ijms241914600 (PMC10572872; doi:10.3390/ijms241914600)
Supplement: Supplementary file 1 [file ijms-24-14600-s001.zip]

Archive with 1 entries (1 files):
- ijms-2607224-supplementary.pdf
